# Supplementary material for: Whole genome sequencing reveals widespread distribution of typhoidal toxin genes and VirB/D4 plasmids in bovine-associated nontyphoidal Salmonella
Source: Sci Rep. 2018 Jun 29;8:9864. doi: 10.1038/s41598-018-28169-4 (PMC6026178; doi:10.1038/s41598-018-28169-4)
Supplement: Supplementary file 2 — Table S1 [file 41598_2018_28169_MOESM2_ESM.xlsx]

## Sheet: Assembly&Annotation data
Whole genome sequencing reveals widespread distribution of typhoidal toxin genes and VirB/D4 plasmids in bovine-associated nontyphoidal Salmonella
Enrique Jesús Delgado-Suárez, Nelly Selem-Mojica, Rocío Ortíz-López, Wondwossen A. Gebreyes, Marc W. Allard, Francisco Barona-Gómez, and María Salud Rubio-Lozano
Table S2. Summary of genome assembly and annotation results
Sample name	NCBI SRA Accession	Assembly length, bp	GC content	Average Quality Score	Total contigs	Coverage	#N's /100 Kb	N50, bp	L50	MLST	CDS	Genes/Mb	CRISPR array	CRISPR repeat	CRISPR spacer	rRNA	Repeat region	tRNA	AMR genes	Virulence genes
CFSAN032107	SRR3479660	4892718	51.8592	37	49	112.776	0	396824	4	2589	4941	1009.87	2	35	33	12	84	77	63	296
CFSAN032108	SRR3479670	4952493	51.9474	37	40	267.925	0.02	414624	5	40	5038	1017.27	2	38	36	11	79	80	59	311
CFSAN032109	SRR3479656	4889873	51.8659	37	50	96.98	0	398219	4	2589	4912	1004.53	2	35	33	12	79	77	63	297
CFSAN032110	SRR3479666	4983743	51.7761	37	55	83.4545	0	447230	3	2589	5077	1018.71	2	35	33	10	78	79	63	296
CFSAN032111	SRR3479674	4892294	51.8614	37	51	73.0784	0	396725	4	2589	4938	1009.34	2	35	33	10	82	77	63	297
CFSAN032112	SRR3479659	4791205	52.1459	37	52	114.019	0	368524	4	321	4856	1013.52	2	90	88	10	93	77	60	296
CFSAN032113	SRR3479668	4791461	52.1446	37	56	109	0.02	314009	5	321	4856	1013.47	2	90	88	11	88	79	60	295
CFSAN032114	SRR3479655	4850690	52.0807	37	65	29.7385	0.08	279736	7	14	4939	1018.21	2	90	88	10	99	77	62	312
CFSAN032115	SRR3479663	4790657	52.1464	37	58	71.5862	0	297130	7	321	4880	1018.65	2	90	88	10	89	76	61	298
CFSAN032116	SRR3479673	4836388	52.0833	37	54	62.0741	0.02	276787	7	14	4910	1015.22	2	90	88	8	87	77	61	311
CFSAN032117	SRR3479658	4914222	51.9702	37	109	116	0.02	378010	6	40	5059	1029.46	2	45	43	14	148	81	54	316
CFSAN032118	SRR3479667	4915168	51.9714	37	101	206.099	0.02	372036	5	40	5045	1026.41	2	45	43	11	139	80	54	315
CFSAN032119	SRR3479654	4913979	51.97	37	99	205.101	0	402520	5	40	5047	1027.07	2	45	43	12	136	80	54	315
CFSAN032120	SRR3479664	4653196	52.2509	37	55	149.055	0	406068	5	155	4656	1000.6	2	36	34	10	90	76	60	307
CFSAN032121	SRR3479672	4503603	52.3306	37	56	94.5536	0	217256	7	1451	4465	991.428	1	12	11	9	104	77	55	291
CFSAN032122	SRR3477272	4777835	51.9465	37	53	220.075	0	385116	4	654	4809	1006.52	2	35	33	11	86	76	63	297
CFSAN032123	SRR3479685	4503869	52.3297	37	55	78.2909	0	227374	7	1451	4476	993.812	1	12	11	9	98	77	55	291
CFSAN032124	SRR3479694	4892094	51.8583	37	51	144.745	0	398219	4	2589	4913	1004.27	2	35	33	11	83	75	63	298
CFSAN032125	SRR3479683	4891325	51.8748	34	72	69.625	0	376131	5	2589	4956	1013.22	2	35	33	11	78	77	63	298
CFSAN032126	SRR3479690	4889685	51.8653	37	52	172.635	0	398219	4	2589	4925	1007.22	2	35	33	12	82	77	63	296
CFSAN032127	SRR3479678	4677520	52.2528	37	41	90.5366	0	228710	6	138	4701	1005.02	2	55	53	10	75	75	58	285
CFSAN032129	SRR3479692	4632909	52.2595	37	34	117	0	300136	5	138	4621	997.429	2	55	53	9	68	75	58	284
CFSAN032130	SRR3479682	4815713	52.1169	37	54	210.222	0	339742	5	321	4910	1019.58	2	91	89	9	94	77	59	300
CFSAN032131	SRR3479691	4640341	52.2565	37	39	199.744	0	390206	4	138	4627	997.125	2	55	53	10	71	76	58	284
CFSAN032132	SRR3479679	4638839	52.2548	37	38	259.132	0	300136	4	138	4635	999.172	2	51	49	0	70	75	58	284
CFSAN032133	SRR3479687	4700080	52.2007	37	30	123.667	0	466917	4	118	4704	1000.83	2	34	32	13	74	77	51	320
CFSAN032134	SRR3479695	4700237	52.2007	37	28	102.607	0	430238	5	118	4712	1002.5	2	34	32	12	76	77	51	320
CFSAN032135	SRR3479681	4621430	52.2032	37	31	111.097	0	528051	3	138	4601	995.579	2	57	55	9	64	75	54	283
CFSAN032136	SRR3479689	4638699	52.2553	37	35	149.8	0	300136	4	138	4627	997.478	2	55	53	8	70	75	58	284
CFSAN032137	SRR3479677	4913830	52.2317	37	51	109.882	0	279508	6	1628	4990	1015.5	3	65	63	10	90	77	58	320
CFSAN032138	SRR3479686	4815319	52.1199	37	51	131.431	0	368621	5	321	4898	1017.17	2	91	89	8	93	78	59	295
CFSAN032139	SRR3479693	4633206	52.2632	37	37	65.2973	0	228782	5	138	4628	998.876	2	55	53	8	70	75	58	285
CFSAN032140	SRR3479680	4731073	52.2196	37	35	86.8571	0	723018	4	132	4751	1004.21	2	52	50	11	72	79	54	313
CFSAN032141	SRR3479688	4700371	52.2008	37	35	111.029	0	417177	5	118	4701	1000.13	2	34	32	13	78	77	51	319
CFSAN032142	SRR3479676	4639540	52.2549	37	38	196.816	0	390374	4	138	4632	998.375	2	55	53	9	70	76	58	284
CFSAN032143	SRR3479684	4639858	52.2548	37	37	104.541	0	390374	4	138	4625	996.798	2	55	53	9	71	79	58	284
CFSAN032144	SRR3490175	4638946	52.2604	37	36	100.194	0	390374	4	138	4947	1075.01	3	58	55	5	56	73	59	290
CFSAN032145	SRR3490160	4639194	52.2603	37	36	54.9167	0	390374	4	Unknown	4630	998.018	2	55	53	9	72	77	59	285
CFSAN032146	SRR3490170	4815728	52.1201	37	49	78.8571	0	349327	5	321	4916	1020.82	2	91	89	8	89	77	58	299
CFSAN032147	SRR3490158	4639064	52.2607	37	37	51.2162	0	390206	4	138	4634	998.908	2	55	53	10	62	76	58	284
CFSAN032148	SRR3490167	4640172	52.2606	37	40	82.85	0	228746	5	138	4632	998.239	2	55	53	9	69	75	58	285
CFSAN032150	SRR3490162	4615543	52.2179	37	33	93.7273	0	390373	4	138	4585	993.383	2	57	55	7	62	76	54	285
CFSAN032151	SRR3490169	4615663	52.2183	37	33	119.515	0	397277	5	138	4578	991.84	2	57	55	8	64	75	54	284
CFSAN032152	SRR3490155	4616844	52.2173	36	37	108.811	0	390205	4	138	4578	991.84	2	57	55	8	64	75	54	284
CFSAN032153	SRR3490165	4621855	52.2078	37	31	56.3871	0	396858	4	Unknown	4594	993.973	2	57	55	8	64	75	54	285
CFSAN032154	SRR3490173	4621026	52.2071	37	31	63.8065	0	390172	4	138	4597	994.801	2	57	55	9	62	73	54	285
CFSAN032155	SRR3490163	4614835	52.2206	37	35	76.4286	0	277196	5	138	4594	995.485	2	57	55	7	62	74	54	286
CFSAN032156	SRR3490172	4600247	52.2434	37	32	75.1875	0	390373	4	Unknown	4571	993.642	2	57	55	8	61	77	54	281
CFSAN032157	SRR3490157	4615159	52.2196	37	31	76.0968	0	390373	4	138	4580	992.382	2	57	55	8	62	76	54	285
CFSAN032158	SRR3490168	4621392	52.2066	37	30	55.6	0	390372	4	138	4603	996.02	2	57	55	9	63	75	54	285
CFSAN032159	SRR3490176	4711573	52.2281	37	38	84.7368	0	402698	5	1356	4749	1007.94	2	30	28	10	75	77	53	295
CFSAN032160	SRR3490161	4639828	52.2612	37	38	77.5526	0	390374	4	138	4642	1000.47	2	55	53	9	69	76	58	284
CFSAN032161	SRR3490171	4640494	52.2658	35	54	24.4815	0	196138	7	138	4662	1004.63	2	55	53	8	71	75	58	287
CFSAN032162	SRR3490156	4639986	52.2607	37	38	85.0526	0	262129	5	138	4630	997.848	2	55	53	9	71	77	58	284
CFSAN032163	SRR3490164	4911129	52.228	34	51	26.1569	0	225335	7	1628	4991	1016.26	3	65	63	10	77	77	58	319
CFSAN032164	SRR3490174	4632716	52.2626	37	36	58.7222	0	243201	5	138	4616	996.392	2	55	53	7	70	76	58	284
CFSAN032165	SRR3490159	4632775	52.2659	35	40	30.05	0	290516	5	138	4629	999.185	2	55	53	9	75	75	58	283
CFSAN032166	SRR3554461	4622193	52.2067	37	32	69.6875	0	528050	3	138	4600	995.199	2	57	55	9	62	76	54	284
CFSAN032167	SRR3554449	4639627	52.2577	37	36	70.1944	0	300136	4	138	4621	995.985	2	55	53	8	66	76	58	284
	Min	4503603	51.7761	34	28	24.4815	0	196138	3
	Max	4983743	52.3306	37	109	267.925	0.08	723018	7
	Median	4640494	52.2179	37	39	93.7273	0	390205	5
