# Supplementary material for: Whole genome sequencing reveals widespread distribution of typhoidal toxin genes and VirB/D4 plasmids in bovine-associated nontyphoidal Salmonella
Source: Sci Rep. 2018 Jun 29;8:9864. doi: 10.1038/s41598-018-28169-4 (PMC6026178; doi:10.1038/s41598-018-28169-4)
Supplement: Supplementary file 3 — Table S2 [file 41598_2018_28169_MOESM3_ESM.xlsx]

## Sheet: Hoja1
Whole genome sequencing reveals widespread distribution of typhoidal toxin genes and VirB/D4 plasmids in bovine-associated nontyphoidal Salmonella
Enrique Jesús Delgado-Suárez, Nelly Selem-Mojica, Rocío Ortíz-López, Wondwossen A. Gebreyes, Marc W. Allard, Francisco Barona-Gómez, and María Salud Rubio-Lozano
Table S4. Report of plasmid profiles predicted by the PlasmidFinder tool, the corresponding reference plasmid accession and size, the % of plasmid covered in the isolates contigs, the number of contigs where plasmid fragments were detected and their average read depth
Sample accession	Sample name	Serovar	Source	Plasmid profile	Putative plasmid	Plasmid accession	Plasmid size, bp	% of plasmid covered	Contigs	Average read depth
SRR3479660	CFSAN032107	Give	Ground beef	IncHI2A	R478	BX664015	274762	73.6732	1	22
				IncA/C2	pNDM-KN	JN157804	162746	54.9507	1	29
SRR3479670	CFSAN032108	Derby	Ground beef	Not found
SRR3479656	CFSAN032109	Give	Ground beef	IncHI2A	R478	BX664015	274762	73.6012	1	26
				IncA/C2	pNDM-KN	JN157804	162746	54.9507	1	31
SRR3479666	CFSAN032110	Give	Ground beef	IncHI2A	R478	BX664015	274762	73.6012	1	22
				IncA/C2	pNDM-KN	JN157804	162746	54.9507	1	29
SRR3479674	CFSAN032111	Give	Ground beef	IncHI2A	R478	BX664015	274762	73.6012	1	18
				IncA/C2	pNDM-KN	JN157804	162746	54.9507	1	24
SRR3479659	CFSAN032112	Muenster	Ground beef	IncR	pK245	DQ449578	98264	57.6793	1	44
SRR3479668	CFSAN032113	Muenster	Ground beef	IncR	pK245	DQ449578	98264	57.6793	1	46
SRR3479655	CFSAN032114	Senftenberg	Ground beef	IncR	pK245	DQ449578	98264	46.6224	2	76
SRR3479663	CFSAN032115	Muenster	Ground beef	IncR	pK245	DQ449578	98264	57.9551	1	32
SRR3479673	CFSAN032116	Senftenberg	Ground beef	IncR	pK245	DQ449578	98264	33.293	3	37
SRR3479658	CFSAN032117	Derby	Ground beef	Not found
SRR3479667	CFSAN032118	Derby	Ground beef	Not found
SRR3479654	CFSAN032119	Derby	Ground beef	Not found
SRR3479664	CFSAN032120	London	Ground beef	IncQ1	pRSF1010_SL1344	HE654726	8688	100	1	664
SRR3479672	CFSAN032121	Roodepoort	Ground beef	Not found
SRR3477272	CFSAN032122	Give	Ground beef	IncHI1A	R27	AF250878	180461	>90	9	29
SRR3479685	CFSAN032123	Roodepoort	Ground beef	Not found
SRR3479694	CFSAN032124	Give	Ground beef	IncHI2A	R478	BX664015	274762	73.6012	1	23
				IncA/C2	pNDM-KN	JN157804	162746	54.9507	1	41
SRR3479683	CFSAN032125	Give	Ground beef	IncHI2A	R478	BX664015	274762	65.3729	4	8
				IncA/C2	pNDM-KN	JN157804	162746	54.9507	1	15
SRR3479690	CFSAN032126	Give	Ground beef	IncHI2A	R478	BX664015	274762	86.9163	3	25
				IncA/C2	pNDM-KN	JN157804	162746	54.9507	1	47
SRR3479678	CFSAN032127	Montevideo	Beef carcass	IncX1	pOLA52	EU370913	51602	70.038	1	111
				Col156	pIGJC156	NC-009781	5146	100	1	640
SRR3479692	CFSAN032129	Montevideo	Beef carcass	IncX1	pOLA52	EU370913	51602	70.038	1	153
SRR3479682	CFSAN032130	Muenster	Beef cut	IncR	pK245	DQ449578	98264	53.5873	7	224
SRR3479691	CFSAN032131	Montevideo	Beef cut	IncX1	pOLA52	EU370913	51602	70.038	1	139
				Col156	pIGJC156	NC-009781	5146	100	1	1494
SRR3479679	CFSAN032132	Montevideo	Cattle feces	IncX1	pOLA52	EU370913	51602	70.038	1	166
				Col156	pIGJC156	NC-009781	5146	100	1	1624
SRR3479687	CFSAN032133	Newport	Cattle feces	Not found
SRR3479695	CFSAN032134	Newport	Cattle feces	Not found
SRR3479681	CFSAN032135	Montevideo	Cattle feces	IncFII(p96A)	p96A29192-65	JQ418521	67727	71.3497	1	130
SRR3479689	CFSAN032136	Montevideo	Cattle feces	IncX1	pOLA52	EU370913	51602	70.038	1	159
				Col156	pIGJC156	NC-009781	5146	100	1	1051
SRR3479677	CFSAN032137	Reading	Cattle feces	IncA/C2	pNDM-KN	JN157804	162746	80.4204	1	39
SRR3479686	CFSAN032138	Muenster	Cattle feces	IncR	pK245	DQ449578	98264	59.8968	9	147
SRR3479693	CFSAN032139	Montevideo	Cattle feces	IncX1	pOLA52	EU370913	51602	70.038	1	107
SRR3479680	CFSAN032140	Newport	Cattle feces	Not found					1
SRR3479688	CFSAN032141	Newport	Cattle feces	Not found					1
SRR3479676	CFSAN032142	Montevideo	Cattle feces	IncX1	pOLA52	EU370913	51602	70.038	1	210
				Col156	pIGJC156	NC-009781	5146	100	1	1961
SRR3479684	CFSAN032143	Montevideo	Cattle feces	IncX1	pOLA52	EU370913	51602	70.038	1	104
				Col156	pIGJC156	NC-009781	5146	100	1	942
SRR3490175	CFSAN032144	Montevideo	Cattle feces	IncX1	pOLA52	EU370913	51602	70.038	1	57
				Col156	pIGJC156	NC-009781	5146	100	2	500
SRR3490160	CFSAN032145	Montevideo	Cattle feces	IncX1	pOLA52	EU370913	51602	70.038	1	45
				Col156	pIGJC156	NC-009781	5146	100	1	407
SRR3490170	CFSAN032146	Muenster	Cattle feces	IncR	pK245	DQ449578	98264	31.1325	2	69
SRR3490158	CFSAN032147	Montevideo	Cattle feces	IncX1	pOLA52	EU370913	51602	70.038	1	43
				Col156	pIGJC156	NC-009781	5146	100	1	424
SRR3490167	CFSAN032148	Montevideo	Cattle feces	IncX1	pOLA52	EU370913	51602	70.038	1	58
				Col156	pIGJC156	NC-009781	5146	100	1	485
SRR3490162	CFSAN032150	Montevideo	Cattle feces	IncFII(p96A)	p96A29192-65	JQ418521	67727	71.3497	1	92
SRR3490169	CFSAN032151	Montevideo	Cattle feces	IncFII(p96A)	p96A29192-65	JQ418521	67727	71.3497	1	104
SRR3490155	CFSAN032152	Montevideo	Cattle feces	IncFII(p96A)	p96A29192-65	JQ418521	67727	71.3497	1	115
SRR3490165	CFSAN032153	Montevideo	Cattle feces	IncFII(p96A)	p96A29192-65	JQ418521	67727	71.3497	1	71
SRR3490173	CFSAN032154	Montevideo	Cattle feces	IncFII(p96A)	p96A29192-65	JQ418521	67727	71.3497	1	65
SRR3490163	CFSAN032155	Montevideo	Cattle feces	IncFII(p96A)	p96A29192-65	JQ418521	67727	71.3497	1	75
SRR3490172	CFSAN032156	Montevideo	Cattle feces	IncFII(p96A)	p96A29192-65	JQ418521	67727	71.3497	1	90
SRR3490157	CFSAN032157	Montevideo	Cattle feces	IncFII(p96A)	p96A29192-65	JQ418521	67727	71.3497	1	63
SRR3490168	CFSAN032158	Montevideo	Cattle feces	IncFII(p96A)	p96A29192-65	JQ418521	67727	71.3497	1	64
SRR3490176	CFSAN032159	Bergen	Cattle feces	Not found
SRR3490161	CFSAN032160	Montevideo	Cattle feces	IncX1	pOLA52	EU370913	51602	70.038	1	50
				Col156	pIGJC156	NC-009781	5146	100	2	470
SRR3490171	CFSAN032161	Montevideo	Cattle feces	IncX1	pOLA52	EU370913	51602	70.038	1	30
				Col156	pIGJC156	NC-009781	5146	100	1	238
SRR3490156	CFSAN032162	Montevideo	Cattle feces	IncX1	pOLA52	EU370913	51602	70.038	1	59
				Col156	pIGJC156	NC-009781	5146	100	2	507
SRR3490164	CFSAN032163	Montevideo	Cattle feces	IncA/C2	pNDM-KN	JN157804	162746	80.4204	1	12
SRR3490174	CFSAN032164	Montevideo	Cattle feces	IncX1	pOLA52	EU370913	51602	70.038	1	82
SRR3490159	CFSAN032165	Montevideo	Cattle feces	IncX1	pOLA52	EU370913	51602	70.038	1	37
SRR3554461	CFSAN032166	Montevideo	Cattle feces	IncFII(p96A)	p96A29192-65	JQ418521	67727	71.3497	1	55
SRR3554449	CFSAN032167	Montevideo	Beef carcass	IncX1	pOLA52	EU370913	51602	70.038	1	56
				Col156	pIGJC156	NC-009781	5146	100	2	454
