# Supplementary material for: Whole genome sequencing reveals widespread distribution of typhoidal toxin genes and VirB/D4 plasmids in bovine-associated nontyphoidal Salmonella
Source: Sci Rep. 2018 Jun 29;8:9864. doi: 10.1038/s41598-018-28169-4 (PMC6026178; doi:10.1038/s41598-018-28169-4)
Supplement: Supplementary file 4 — Table S3 [file 41598_2018_28169_MOESM4_ESM.xlsx]

## Sheet: NCBI's Montevideos (n=86)
Whole genome sequencing reveals widespread distribution of typhoidal toxin genes and VirB/D4 plasmids in bovine-associated nontyphoidal Salmonella
Enrique Jesús Delgado-Suárez, Nelly Selem-Mojica, Rocío Ortíz-López, Wondwossen A. Gebreyes, Marc W. Allard, Francisco Barona-Gómez, and María Salud Rubio-Lozano
Table S3. NCBI SRA/WGS/Genome accessions of the additional Salmonella Montevideo isolates included in comparative genomics for the T4SS
No.	NCBI Accession	Isolation source/host	Sample type	Location
1	SRR1105672	Papaya	Food/environmental/other	Mexico
2	SRR1282386	fresh parsley	Food/environmental/other	Mexico
3	SRR1636575	fresh serrano peppers	Food/environmental/other	Mexico
4	SRR1346266	E.J Delgado-Suárez, N. Selem-Mojica, R.Ortíz-López, W.A Gebreyes, M.W Allard, F. Barona-Gómez, and M.S Rubio-Lozano	Food/environmental/other	Mexico
5	SRR1411172	cucumbers, fresh	Food/environmental/other	Mexico
6	SRR1544388	dietary supplement	Food/environmental/other	Mexico
7	SRR1685380	arnica flower tea whole	Food/environmental/other	Mexico
8	SRR1980605	ancho podwer, dehydrated	Food/environmental/other	Mexico
9	SRR2174026	ground shrimp	Food/environmental/other	Mexico
10	SRR2585446	organic mini merlot heirloom tomatoes	Food/environmental/other	Mexico
11	SRR2751242	fresh serrano peppers	Food/environmental/other	Mexico
12	SRR3046420	papaya	Food/environmental/other	Mexico
13	SRR3173537	papaya	Food/environmental/other	Mexico
14	SRR3173800	cuachalalate tea	Food/environmental/other	Mexico
15	SRR3199412	papaya	Food/environmental/other	Mexico
16	SRR3199413	papaya	Food/environmental/other	Mexico
17	SRR3199414	papaya	Food/environmental/other	Mexico
18	SRR3199415	papaya	Food/environmental/other	Mexico
19	SRR3199416	papaya	Food/environmental/other	Mexico
20	NZ_CP007530.1	Environmental swab	Pepper salami outbreak	USA
21	AESI01	Black pepper	Outbreak-human-clinical	USA
22	AESJ01	Black pepper	Outbreak-human-clinical	USA
23	AESK01	Black pepper	Outbreak-human-clinical	USA
24	AESL01	Black pepper	Outbreak-human-clinical	USA
25	AESM01	Black pepper	Outbreak-human-clinical	USA
26	AESN01	Pistachios	Outbreak-human-clinical	USA
27	AESO01	Unknown	Outbreak-human-clinical	USA
28	AESP01	Unknown	Outbreak-human-clinical	USA
29	AESQ01	Unknown	Outbreak-human-clinical	USA
30	AESR01	Unknown	Unknown	USA
31	AESS01	Homo sapiens	Clinical	USA
32	AEST01	Environmental	Food/environmental/other	USA
33	AESU01	Homo sapiens	Clinical	USA
34	AESV01	Gallus domesticus	Clinical	USA
35	AESW01	Homo sapiens	Clinical	USA
36	AESX01	Homo sapiens	Clinical	USA
37	AESY01	Homo sapiens	Clinical	USA
38	AESZ01	Lettuce	Food/environmental/other	USA
39	AETA01	Pepper salami	Outbreak-human-clinical	USA
40	AETB01	Mozzarella cheese	Outbreak-human-clinical	USA
41	AETC01	Perch (fish)	Outbreak-human-clinical	USA
42	AETD01	Sea trout (fish)	Outbreak-human-clinical	USA
43	AETE01	King fish	Outbreak-human-clinical	USA
44	AETF01	Black pepper	Outbreak-human-clinical	USA
45	AETG01	Red pepper flakes	Outbreak-human-clinical	USA
46	AETH01	Black pepper	Outbreak-human-clinical	USA
47	AETJ01	Red pepper flakes	Outbreak-human-clinical	USA
48	AETK01	Homo sapiens (stools)	Clinical	USA
49	AETL01	Homo sapiens (stools)	Clinical	USA
50	AETM01	Homo sapiens (stools)	Clinical	USA
51	AETN01	Homo sapiens (stools)	Clinical	USA
52	AETO01	Homo sapiens (stools)	Clinical	USA
53	AETP01	Homo sapiens (stools)	Clinical	USA
54	AETQ01	Pistachios	Outbreak-human-clinical	USA
55	AETR01	Homo sapiens (stools)	Clinical	USA
56	AETS01	Pepper salami	Outbreak-human-clinical	USA
57	AETT01	Lunch meat	Outbreak-human-clinical	USA
58	AETU01	Lunch meat	Outbreak-human-clinical	USA
59	AETV01	Lunch meat	Outbreak-human-clinical	USA
60	AETW01	Lunch meat	Outbreak-human-clinical	USA
61	AFCS01	Unknown	Unknown	USA
62	AHHR01	Unknown	Outbreak-human-clinical	USA
63	AHHS01	Unknown	Outbreak-human-clinical	USA
64	AHHT01	Unknown	Outbreak-human-clinical	USA
65	AHHU01	Unknown	Outbreak-human-clinical	USA
66	AHHV01	Unknown	Outbreak-human-clinical	USA
67	AHHW01	Unknown	Outbreak-human-clinical	USA
68	AHIK01	Unknown	Outbreak-human-clinical	USA
69	AHUX01	Pistachios	Outbreak-human-clinical	USA
70	AOYQ01	ATCC strain	Unknown	USA
71	AYUN01	Bos taurus (dairy cow feces)	Clinical	USA
72	JMMJ01	Dog chew	Food/environmental/other	USA
73	JYUR01	Ground turkey	Food/environmental/other	USA
74	JYZL01	Ground turkey	Food/environmental/other	USA
75	JZTM01	Unknown	Unknown	USA
76	JZTT01	Unknown	Unknown	USA
77	LHGG01	Ground beef	Food/environmental/other	USA
78	LHKV01	Ground beef	Food/environmental/other	USA
79	LHKY01	Ground beef	Food/environmental/other	USA
80	LHNX01	Chicken breast	Food/environmental/other	USA
81	LINX01	Ground beef	Food/environmental/other	USA
82	MAIW01	Unknown	Unknown	USA
83	MATD01	Environmental	Food/environmental/other	Canada
84	MATE01	Homo sapiens	Clinical	Canada
85	NZ_CP007222.0	Ground beef	Food/environmental/other	USA
86	NZ_CP007540.1	Human	Clinical case	USA
