# Supplementary material for: Whole genome sequencing reveals widespread distribution of typhoidal toxin genes and VirB/D4 plasmids in bovine-associated nontyphoidal Salmonella
Source: Sci Rep. 2018 Jun 29;8:9864. doi: 10.1038/s41598-018-28169-4 (PMC6026178; doi:10.1038/s41598-018-28169-4)
Supplement: Supplementary file 5 — Table S4 [file 41598_2018_28169_MOESM5_ESM.xlsx]

## Sheet: Study isolates
Whole genome sequencing reveals widespread distribution of typhoidal toxin genes and VirB/D4 plasmids in bovine-associated nontyphoidal Salmonella
Enrique Jesús Delgado-Suárez, Nelly Selem-Mojica, Rocío Ortíz-López, Wondwossen A. Gebreyes, Marc W. Allard, Francisco Barona-Gómez, and María Salud Rubio-Lozano
Table S1. Accession numbers and metadata of the newly sequenced Salmonella isolates used in this study
No.	NCBI Accession	Enterobase Uberstrain	Sample name	Sample short name1	Isolation source2	Country	State	Antigenic profile2	Predicted serovar3
1	SRR3479678	SAL_FA6243AA	CFSAN032127	127	Carcass	Mexico	Mexicali City	7:g,m,s:-	Montevideo
2	SRR3479692	SAL_FA6218AA	CFSAN032129	129	Carcass	Mexico	Mexicali City	7:g,m,s:-	Montevideo
3	SRR3479682	SAL_FA6239AA	CFSAN032130	(130)	Primal cut	Mexico	Mexicali City	(3,10:-:1,5)	Muenster
4	SRR3479691	SAL_FA6219AA	CFSAN032131	131	Primal cut	Mexico	Mexicali City	7:g,m,s:-	Montevideo
5	SRR3479679	SAL_FA6242AA	CFSAN032132	132	Feces	Mexico	Mexicali City	7:g,m,s:-	Montevideo
6	SRR3479687	SAL_FA6223AA	CFSAN032133	133	Feces	Mexico	Mexicali City	8:e,h:1,2	Newport
7	SRR3479695	SAL_FA6215AA	CFSAN032134	134	Feces	Mexico	Mexicali City	8:e,h:1,2	Newport
8	SRR3479681	SAL_FA6240AA	CFSAN032135	135	Feces	Mexico	Mexicali City	7:g,m,s:-	Montevideo
9	SRR3479689	SAL_FA6221AA	CFSAN032136	136	Feces	Mexico	Mexicali City	7:g,m,s:-	Montevideo
10	SRR3479677	SAL_FA6244AA	CFSAN032137	137	Feces	Mexico	Mexicali City	4:e,h:1,5	Reading
11	SRR3479686	SAL_FA6224AA	CFSAN032138	138	Feces	Mexico	Mexicali City	3,10:e,h:1,5	Muenster
12	SRR3479693	SAL_FA6217AA	CFSAN032139	139	Feces	Mexico	Mexicali City	7:g,m,s:-	Montevideo
13	SRR3479680	SAL_FA6241AA	CFSAN032140	140	Feces	Mexico	Mexicali City	8:e,h:1,2	Newport
14	SRR3479688	SAL_FA6222AA	CFSAN032141	141	Feces	Mexico	Mexicali City	8:e,h:1,2	Newport
15	SRR3479676	SAL_FA6245AA	CFSAN032142	142	Feces	Mexico	Mexicali City	7:g,m,s:-	Montevideo
16	SRR3479684	SAL_FA6237AA	CFSAN032143	143	Feces	Mexico	Mexicali City	7:g,m,s:-	Montevideo
17	SRR3490175	SAL_FA6307AA	CFSAN032144	144	Feces	Mexico	Mexicali City	7:g,m,s:-	Montevideo
18	SRR3490160	SAL_FA6321AA	CFSAN032145	145	Feces	Mexico	Mexicali City	7:g,m,s:-	Montevideo
19	SRR3490170	SAL_FA6312AA	CFSAN032146	146	Feces	Mexico	Mexicali City	3,10:e,h:1,5	Muenster
20	SRR3490158	SAL_FA6323AA	CFSAN032147	147	Feces	Mexico	Mexicali City	7:g,m,s:-	Montevideo
21	SRR3490167	SAL_FA6315AA	CFSAN032148	148	Feces	Mexico	Mexicali City	7:g,m,s:-	Montevideo
22	SRR3490162	SAL_FA6319AA	CFSAN032150	150	Feces	Mexico	Mexicali City	7:g,m,s:-	Montevideo
23	SRR3490169	SAL_FA6313AA	CFSAN032151	151	Feces	Mexico	Mexicali City	7:g,m,s:-	Montevideo
24	SRR3490155	SAL_FA6326AA	CFSAN032152	152	Feces	Mexico	Mexicali City	7:g,m,s:-	Montevideo
25	SRR3490165	SAL_FA6316AA	CFSAN032153	153	Feces	Mexico	Mexicali City	7:g,m,s:-	Montevideo
26	SRR3490173	SAL_FA6309AA	CFSAN032154	154	Feces	Mexico	Mexicali City	7:g,m,s:-	Montevideo
27	SRR3490163	SAL_FA6318AA	CFSAN032155	155	Feces	Mexico	Mexicali City	7:g,m,s:-	Montevideo
28	SRR3490172	SAL_FA6310AA	CFSAN032156	(156)	Feces	Mexico	Mexicali City	(-g,m,s:-)	Montevideo
29	SRR3490157	SAL_FA6324AA	CFSAN032157	157	Feces	Mexico	Mexicali City	7:g,m,s:-	Montevideo
30	SRR3490168	SAL_FA6314AA	CFSAN032158	158	Feces	Mexico	Mexicali City	7:g,m,s:-	Montevideo
31	SRR3490176	SAL_FA6306AA	CFSAN032159	159	Feces	Mexico	Mexicali City	47:i:-	Bergen
32	SRR3490161	SAL_FA6320AA	CFSAN032160	160	Feces	Mexico	Mexicali City	7:g,m,s:-	Montevideo
33	SRR3490171	SAL_FA6311AA	CFSAN032161	161	Feces	Mexico	Mexicali City	7:g,m,s:-	Montevideo
34	SRR3490156	SAL_FA6325AA	CFSAN032162	162	Feces	Mexico	Mexicali City	7:g,m,s:-	Montevideo
35	SRR3490164	SAL_FA6317AA	CFSAN032163	163	Feces	Mexico	Mexicali City	4:e,h:1,5	Reading
36	SRR3490174	SAL_FA6308AA	CFSAN032164	164	Feces	Mexico	Mexicali City	7:g,m,s:-	Montevideo
37	SRR3490159	SAL_FA6322AA	CFSAN032165	165	Feces	Mexico	Mexicali City	7:g,m,s:-	Montevideo
38	SRR3554461	SAL_FA6799AA	CFSAN032166	166	Feces	Mexico	Mexicali City	7:g,m,s:-	Montevideo
39	SRR3554449	SAL_FA6801AA	CFSAN032167	167	Carcass	Mexico	Mexicali City	7:g,m,s:-	Montevideo
40	SRR3479660	SAL_FA6261AA	CFSAN032107	107	Ground beef	Mexico	Mexico City	3,10:l,v:1,7	Give
41	SRR3479670	SAL_FA6251AA	CFSAN032108	108	Ground beef	Mexico	Mexico City	4:f,g:-	Derby
42	SRR3479656	SAL_FA6228AA	CFSAN032109	(109)	Ground beef	Mexico	Mexico City	(3,10:l,v:-)	Give
43	SRR3479666	SAL_FA6255AA	CFSAN032110	110	Ground beef	Mexico	Mexico City	3,10:l,v:1,7	Give
44	SRR3479674	SAL_FA6247AA	CFSAN032111	(111)	Ground beef	Mexico	Mexico City	(3,10:l,v:-)	Give
45	SRR3479659	SAL_FA6225AA	CFSAN032112	(112)	Ground beef	Mexico	Mexico City	(3,10:e,h:-)	Muenster
46	SRR3479668	SAL_FA6253AA	CFSAN032113	113	Ground beef	Mexico	Mexico City	3,10:e,h:1,5	Muenster
47	SRR3479655	SAL_FA6229AA	CFSAN032114	114	Ground beef	Mexico	Mexico City	1,3,19:g,s,t:-	Senftenberg
48	SRR3479663	SAL_FA6258AA	CFSAN032115	115	Ground beef	Mexico	Mexico City	3,10:e,h:1,5	Muenster
49	SRR3479673	SAL_FA6248AA	CFSAN032116	116	Ground beef	Mexico	Mexico City	1,3,19:g,s,t:-	Senftenberg
50	SRR3479658	SAL_FA6226AA	CFSAN032117	117	Ground beef	Mexico	Mexico City	4:f,g:-	Derby
51	SRR3479667	SAL_FA6254AA	CFSAN032118	118	Ground beef	Mexico	Mexico City	4:f,g:-	Derby
52	SRR3479654	SAL_FA6230AA	CFSAN032119	119	Ground beef	Mexico	Mexico City	4:f,g:-	Derby
53	SRR3479664	SAL_FA6257AA	CFSAN032120	120	Ground beef	Mexico	Guadalajara City	3,10:I,v:1,6	London
54	SRR3479672	SAL_FA6249AA	CFSAN032121	121	Ground beef	Mexico	Guadalajara City	13:z10:1,5	Roodepoort
55	SRR3477272	SAL_FA6214AA	CFSAN032122	(122)	Ground beef	Mexico	Guadalajara City	(3,10:l,v:-)	Give
56	SRR3479685	SAL_FA6236AA	CFSAN032123	123	Ground beef	Mexico	Guadalajara City	13:z10:1,5	Roodepoort
57	SRR3479694	SAL_FA6216AA	CFSAN032124	124	Ground beef	Mexico	Guadalajara City	3,10:l,v:1,7	Give
58	SRR3479683	SAL_FA6238AA	CFSAN032125	125	Ground beef	Mexico	Guadalajara City	3,10:l,v:1,7	Give
59	SRR3479690	SAL_FA6220AA	CFSAN032126	126	Ground beef	Mexico	Guadalajara City	3,10:l,v:1,7	Give
1Sample short name used in this paper.
2All samples are originated from beef cattle.
3Predicted with SeqSero software (Zhang et al.12). Sample short names and antigenic profiles within brackets correspond to isolates with inconclusive prediction results. In these cases, the serovar was estimated by checking that of the closest organisms in the Salmonella SNP tree from the NCBI pathogen detection isolates browser.
